# Supplementary material for: Deep-Sea Marine Metabolites as Promising Anti-Tubercular Agents: CADD-Guided Targeting of the F420-Dependent Oxidoreductase
Source: Mar Drugs. 2026 Jan 31;24(2):58. doi: 10.3390/md24020058 (PMC12942459; doi:10.3390/md24020058)
Supplement: Supplementary file 1 [file marinedrugs-24-00058-s001.zip]

Archive with 1 entries (1 files):
- marinedrugs-4037425-Supplementary.pdf
